# Supplementary material for: KHSRP-bound small nucleolar RNAs associate with promotion of cell invasiveness and metastasis of pancreatic cancer
Source: Oncotarget. 2020 Jan 14;11(2):131–47. doi: 10.18632/oncotarget.27413 (PMC6968780; doi:10.18632/oncotarget.27413)
Supplement: Supplementary file 2 [file oncotarget-11-131-s002.xlsx]

## Sheet: Supplementary Table 1
Supplementary Table 1: RNAs that co-immunoprecipitate with KHSRP
Gene	Entrez Gene ID	Log ratio RPKM(KHSRP)/RPKM(control IgG)
SCARNA21	677763	3.8953
COX17	10063	3.6017
SNORA38	677820	2.98149
SNORA25	684959	2.98149
SNORA18	677805	2.9594
SNORA22	677807	2.94841
SNORA14B	677802	2.92695
SNORA71B	26776	2.91629
SNORA71D	677840	2.8953
SNORD97	692223	2.8744
MRPL23	6150	2.83298
MRPL18	29074	2.83225
SNORD15B	114599	2.81394
SNORA57	692158	2.78471
RNASEK	440400	2.78073
ECD	11319	2.74627
SNORD22	9304	2.61021
AIMP2	7965	2.56071
C17orf89	284184	2.45943
CDK2AP2	10263	2.38377
SNORA74A	26821	2.3598
HIST1H4H	8365	2.34737
HIST3H2A	92815	2.34719
C3orf26	84319	2.32423
HIST1H2BF	8343	2.25882
HIST1H2BE	8344	2.24215
WIBG	84305	2.2397
NOSIP	51070	2.22774
COX7A2L	9167	2.20664
EIF2B3	8891	2.20006
NDUFB9	4715	2.19537
MRPL16	54948	2.11869
STRA13	201254	2.07895
RAC2	5880	2.02572
NOP16	51491	2.02545
C3orf37	56941	2.02523
OST4	100128731	2.02516
HIGD2A	192286	2.02508
GAS5	60674	2.02504
ATPIF1	93974	2.02493
FABP5	2171	2.0248
C15orf48	84419	2.02469
ELOF1	84337	2.01078
VAC14	55697	1.99349
PRKCDBP	112464	1.9855
RNF187	149603	1.976
ATXN7L3	56970	1.94315
NDUFA7	4701	1.94035
RABAC1	10567	1.93395
VPS29	51699	1.91648
FAM98A	25940	1.90304
SELO	83642	1.90202
ITFG2	55846	1.89952
UROD	7389	1.8922
TSEN34	79042	1.88596
TCEAL3	85012	1.8844
PPA2	27068	1.88127
CSTF3	1479	1.87374
APRT	353	1.87269
HOMER3	9454	1.85599
BID	637	1.85329
BCL7C	9274	1.84559
SDHB	6390	1.84519
PNKP	11284	1.84479
LSM4	25804	1.83996
HIST1H3H	8357	1.83292
SMARCA5	8467	1.8327
C11orf48	79081	1.83246
PPA1	5464	1.8324
PLEK2	26499	1.81394
CNN3	1266	1.79992
HEBP1	50865	1.79452
C1orf122	127687	1.79327
ACIN1	22985	1.79037
UBE2T	29089	1.76384
AP1G2	8906	1.76279
CDK5RAP3	80279	1.76242
CCNH	902	1.76221
KLK10	5655	1.7622
CRABP2	1382	1.76197
UTP3	57050	1.76193
C16orf58	64755	1.76174
BRMS1	25855	1.74787
MTA2	9219	1.74631
MRPL36	64979	1.74416
DDX47	51202	1.73256
B9D1	27077	1.73249
EPS8L2	64787	1.72603
CTNNBL1	56259	1.70338
MPDU1	9526	1.67175
MRPL9	65005	1.67084
PPME1	51400	1.66923
SSSCA1	10534	1.6663
SAMD1	90378	1.66175
ARMC6	93436	1.65168
TMEM85	51234	1.64616
NUDT1	4521	1.6332
CKLF	51192	1.6332
TTC4	7268	1.61495
LOC96610	96610	1.61495
LARP4	113251	1.614
ADK	132	1.6107
C19orf53	28974	1.61068
TSC22D1	8848	1.61061
MRPL20	55052	1.61056
GTF3C6	112495	1.6105
PSENEN	55851	1.61041
ATP5D	513	1.6104
DNAJC9	23234	1.61039
NUP85	79902	1.61035
ECH1	1891	1.61029
HIST1H3D	8351	1.61024
NSMCE2	286053	1.61016
AURKAIP1	54998	1.61009
STX10	8677	1.61009
AURKB	9212	1.61005
TRIM21	6737	1.61003
LSM2	57819	1.61001
GTF2A1	2957	1.60999
SRC	6714	1.60998
DDIT3	1649	1.60987
BST2	684	1.60978
NOP14	8602	1.60977
CHCHD10	400916	1.60973
CHCHD6	84303	1.60954
RPS19BP1	91582	1.60946
ZFAND1	79752	1.60928
PHF23	79142	1.59741
EXOSC6	118460	1.59455
ID2	3398	1.59216
ZC3H11A	9877	1.58928
C19orf42	79086	1.58928
UTP11L	51118	1.58785
LIG1	3978	1.58352
LRRC42	115353	1.58256
MFAP1	4236	1.57821
SAE1	10055	1.56796
MRPL21	219927	1.56267
TIPARP	25976	1.55974
AKR1A1	10327	1.54646
SCEL	8796	1.54597
C6orf62	81688	1.54102
FAM127B	26071	1.53804
SNW1	22938	1.53705
TGFB1I1	7041	1.53356
HIST1H4J	8363	1.52957
LHX1	3975	1.52744
LARP7	51574	1.514
ZBTB7A	51341	1.51114
HIST1H2BL	8340	1.51069
NDUFV1	4723	1.50893
METTL1	4234	1.5084
TERF1	7013	1.50182
HAUS8	93323	1.49774
C8orf41	80185	1.49621
WDR36	134430	1.48697
RBM28	55131	1.48414
TSPAN17	26262	1.47871
S100A3	6274	1.47612
APOBEC3C	27350	1.47612
PAIP2	51247	1.47041
HIST1H4A	8359	1.46832
SS18	6760	1.4678
MRPS22	56945	1.45943
C8orf33	65265	1.45786
TST	7263	1.45049
CHD1L	9557	1.44943
ITM2B	9445	1.44057
SMARCB1	6598	1.44036
MDFI	4188	1.44033
COPS5	10987	1.44005
AKAP8L	26993	1.43988
ZFP36	7538	1.43987
PLEKHB2	55041	1.43971
CASC4	113201	1.43563
XRCC3	7517	1.43256
NGDN	25983	1.43242
CLPP	8192	1.42008
BAX	581	1.41522
HLA-DPA1	3113	1.41251
GMPPB	29925	1.39561
PSMD9	5715	1.39506
UPF3B	65109	1.39506
SAC3D1	29901	1.39067
CAMK2N1	55450	1.39012
GGNBP2	79893	1.38777
CCAR1	55749	1.38751
AGPAT3	56894	1.38718
C20orf111	51526	1.38626
IL6ST	3572	1.38515
GINS2	51659	1.38515
CAPN10	11132	1.38341
LOC440335	440335	1.38184
NFKBIB	4793	1.37184
C16orf72	29035	1.37072
LOC349408	349408	1.37072
CXCL2	2920	1.36849
MID1IP1	58526	1.35558
NAE1	8883	1.35509
MFF	56947	1.35332
XPO6	23214	1.35276
GSTO1	9446	1.34766
C19orf10	56005	1.34763
CIB1	10519	1.34752
PRODH	5625	1.3473
GADD45GIP1	90480	1.34728
RPS28	6234	1.34724
UFD1L	7353	1.34719
ZNF358	140467	1.34713
EIF1	10209	1.34709
SRI	6717	1.34706
CSTF2	1478	1.34705
ATP6V1D	51382	1.34699
GNG5	2787	1.34692
SLBP	7884	1.34687
COPS7B	64708	1.34686
SAMM50	25813	1.3468
UBE2M	9040	1.34676
GMPPA	29926	1.34672
RBM42	79171	1.3467
GALE	2582	1.34656
MARVELD1	83742	1.34312
DGCR6	8214	1.34199
CPNE7	27132	1.34142
SNRNP40	9410	1.34028
WDR45	11152	1.33743
TIRAP	114609	1.33743
PPP2R2D	55844	1.33654
AKR1C3	8644	1.334
SH2D4A	63898	1.33137
WBSCR22	114049	1.32539
NIPSNAP1	8508	1.32308
UBE2D3	7323	1.31174
ELP2	55250	1.30451
HMMR	3161	1.30334
MGEA5	10724	1.30268
TRAPPC3	27095	1.28924
SNAPC4	6621	1.2883
SNRPC	6631	1.28815
HIST1H2BG	8339	1.28794
DAPK3	1613	1.28629
FNTA	2339	1.28451
SURF2	6835	1.28274
KCTD17	79734	1.28096
TIPRL	261726	1.2756
TMEM18	129787	1.27441
CDC6	990	1.26617
NUP43	348995	1.26484
MRPS10	55173	1.26303
TEX264	51368	1.26259
DNAJC4	3338	1.26243
USE1	55850	1.26243
DPAGT1	1798	1.26183
HUS1	3364	1.26003
EHMT2	10919	1.25761
VOPP1	81552	1.24822
LRWD1	222229	1.24804
UBE2A	7319	1.24793
UTP18	51096	1.24793
TACSTD2	4070	1.24782
PSMA6	5687	1.24778
RNU11	26824	1.24772
ZRANB2	9406	1.24771
LDB1	8861	1.24764
LENG8	114823	1.24758
PSIP1	11168	1.24755
C19orf33	64073	1.24753
PKP3	11187	1.2475
GSDMD	79792	1.24744
PSMB5	5693	1.24744
PPIL4	85313	1.24737
MICALL1	85377	1.2473
ATL2	64225	1.247
PMM2	5373	1.247
BOK	666	1.24489
NCBP2	22916	1.24245
MAPKAPK2	9261	1.23573
KIF5B	3799	1.23474
HIF1A	3091	1.23266
MRPL15	29088	1.23143
ZNF777	27153	1.22959
PLEKHG3	26030	1.22219
GUK1	2987	1.21533
LENG1	79165	1.21412
MAF1	84232	1.21039
SLC25A11	8402	1.20852
HIST1H2BM	8342	1.20602
ALS2CL	259173	1.20273
CBX1	10951	1.20226
CHD2	1106	1.20163
CXorf40B	541578	1.20163
INPP4B	8821	1.19794
FAM120B	84498	1.19568
MCCC2	64087	1.19551
XPOT	11260	1.19549
PDIA6	10130	1.19541
NGEF	25791	1.19528
PSMA2	5683	1.19526
ZWINT	11130	1.19509
KIAA0146	23514	1.19502
AKAP8	10270	1.19477
ARF6	382	1.19458
RBP1	5947	1.19346
LOC91948	91948	1.19346
EAPP	55837	1.19219
TMED1	11018	1.1846
SF1	7536	1.1831
CCDC22	28952	1.18206
NFE2L2	4780	1.17767
PRPF3	9129	1.17721
ETNK1	55500	1.17696
PYGO2	90780	1.17696
NMD3	51068	1.17505
OASL	8638	1.17377
C6orf26	401251	1.17377
LDOC1	23641	1.168
PPP1R14B	26472	1.16365
PHF12	57649	1.16322
PAWR	5074	1.16297
SLMO2	51012	1.16266
MAL2	114569	1.16248
UBE2Z	65264	1.16235
PDLIM2	64236	1.15898
ZCRB1	85437	1.15575
TMEM87A	25963	1.15565
ADSL	158	1.15381
ACADVL	37	1.15298
ZFPL1	7542	1.15186
PRR7	80758	1.1447
MAVS	57506	1.14145
CWC25	54883	1.14012
VPS45	11311	1.12961
ZNF217	7764	1.12895
MST4	51765	1.12831
MTCH1	23787	1.12631
TAF15	8148	1.12571
MND1	84057	1.12565
TM9SF3	56889	1.12548
SRP14	6727	1.12507
UBE4A	9354	1.12499
JUNB	3726	1.12477
GLA	2717	1.11902
ESPL1	9700	1.1177
SLC39A3	29985	1.1137
SF3B4	10262	1.11286
PRKAR1A	5573	1.11284
SARS	6301	1.11269
CRIP1	1396	1.10903
AASDHPPT	60496	1.10635
SLFN12	55106	1.10434
NPEPPS	9520	1.10339
RFC3	5983	1.10232
MAD2L1	4085	1.10098
PCSK5	5125	1.10098
EFNB2	1948	1.09761
SMTN	6525	1.09586
PREPL	9581	1.09288
TOX2	84969	1.09085
RPA1	6117	1.08882
TNNT1	7138	1.08814
BOD1	91272	1.0861
APOO	79135	1.08066
AZIN1	51582	1.07978
TSR1	55720	1.07587
FAM83G	644815	1.07245
EBPL	84650	1.07176
INO80C	125476	1.07039
LRTOMT	220074	1.06281
TBCB	1155	1.06212
NARF	26502	1.06212
MOCS3	27304	1.06212
CXXC1	30827	1.06143
C1orf226	400793	1.06143
RNF20	56254	1.06005
EBAG9	9166	1.05936
NMI	9111	1.05866
ZNF335	63925	1.05381
C14orf118	55668	1.05311
C14orf102	55051	1.05242
2019-03-07	64844	1.05172
TMEM54	113452	1.04824
FAM113A	64773	1.03844
SIPA1	6494	1.03773
GABARAPL2	11345	1.03633
PPP1R10	5514	1.0321
ZRSR2	8233	1.02928
ODF2	4957	1.02589
TSPAN31	6302	1.02588
SMAD6	4091	1.02582
NT5DC2	64943	1.02572
BRP44	25874	1.02569
TIGD5	84948	1.02564
POLR1E	64425	1.02563
ARHGEF4	50649	1.02561
GFPT2	9945	1.02561
IFRD1	3475	1.02557
TXN2	25828	1.02557
ITM2C	81618	1.02555
BLVRA	644	1.02555
NECAP2	55707	1.02554
TYMS	7298	1.02553
C7orf44	55744	1.02551
MRPS5	64969	1.02549
FAIM	55179	1.02549
CMTM3	123920	1.02549
THOP1	7064	1.02547
HIST1H4L	8368	1.02547
EIF1AD	84285	1.02546
SEC61B	10952	1.02545
RAVER1	125950	1.02545
NDUFA1	4694	1.02544
C10orf58	84293	1.02543
RRP9	9136	1.02543
CD320	51293	1.02542
DEDD2	162989	1.02542
BAD	572	1.02541
SQLE	6713	1.02541
CNTNAP3	79937	1.0254
PWP1	11137	1.0254
PITPNB	23760	1.02539
ZNF205	7755	1.02539
SERPINB1	1992	1.02537
HIST1H2AB	8335	1.02536
NSUN2	54888	1.02535
AARS	16	1.02534
XPO5	57510	1.02534
ZNHIT3	9326	1.02533
NT5C	30833	1.02532
ALAS1	211	1.02529
DNTTIP2	30836	1.02528
GRIPAP1	56850	1.02525
RGP1	9827	1.02524
POLR2B	5431	1.02524
FAM83D	81610	1.02523
COPS6	10980	1.02521
CDC123	8872	1.02521
CSNK2A2	1459	1.0252
C14orf156	81892	1.0252
PTGR1	22949	1.02519
MRPL28	10573	1.02519
RBM4	5936	1.02517
CD82	3732	1.02517
MTG1	92170	1.02515
EIF4EBP1	1978	1.02513
KLF16	83855	1.02513
UCK2	7371	1.02513
NDUFB7	4713	1.02511
SCARNA7	677767	1.02511
MGMT	4255	1.0251
INTS9	55756	1.02509
MRPS21	54460	1.02508
FBXL6	26233	1.02508
psiTPTE22	387590	1.02507
TCEB1	6921	1.02507
KIAA1429	25962	1.02506
GAL	51083	1.02506
POLR2G	5436	1.02505
TMUB1	83590	1.02505
S100A4	6275	1.02503
NOP10	55505	1.02503
RAB5B	5869	1.02502
KCNK1	3775	1.02501
CNPY3	10695	1.025
ZMAT2	153527	1.025
ARFGAP1	55738	1.025
NCOA5	57727	1.02499
ULBP3	79465	1.02496
SNHG8	100093630	1.02496
RAB2A	5862	1.02495
PARK7	11315	1.02493
TNFSF10	8743	1.02492
MYL6B	140465	1.02491
CASP8	841	1.02487
SCNM1	79005	1.02487
MRPS34	65993	1.02486
ANP32E	81611	1.02483
SRXN1	140809	1.02483
STK3	6788	1.02483
DYNLL2	140735	1.02481
CENPI	2491	1.02481
KAT5	10524	1.0248
PDLIM7	9260	1.02477
PPAP2A	8611	1.02468
PTPN1	5770	1.02466
DRG1	4733	1.02464
SNX12	29934	1.02457
ZNF259	8882	1.02455
BTN2A1	11120	1.02452
FGFR1OP2	26127	1.02428
MRPL48	51642	1.02428
FAM3C	10447	1.02335
NBL1	4681	1.0229
DVL3	1857	1.02077
C6orf125	84300	1.02077
GNB1L	54584	1.02006
HNRNPH2	3188	1.01777
ARHGEF10	9639	1.01436
APOL2	23780	1.01293
MOSPD3	64598	1.01221
EGFL7	51162	1.0115
ADA	100	1.00863
